# Supplementary material for: A Multiomics Evaluation of the Countermeasure Influence of 4-Week Cranberry Beverage Supplementation on Exercise-Induced Changes in Innate Immunity
Source: Nutrients. 2024 Sep 26;16(19):3250. doi: 10.3390/nu16193250 (PMC11479082; doi:10.3390/nu16193250)
Supplement: Supplementary file 1 [file nutrients-16-03250-s001.zip]

Archive with 5 entries (5 files):
- nutrients-3212546-supplementary table S1.pdf
- Supplement Data Sheet S1 Oxylipins.xlsx
- Supplement Data Sheet S2 Proteomics.xlsx
- Supplement Data Sheet S3 Metabolites.xlsx
- Supplement Data Sheet S4 Microbiota taxa.xlsx
