# Supplementary material for: A Multiomics Evaluation of the Countermeasure Influence of 4-Week Cranberry Beverage Supplementation on Exercise-Induced Changes in Innate Immunity
Source: Nutrients. 2024 Sep 26;16(19):3250. doi: 10.3390/nu16193250 (PMC11479082; doi:10.3390/nu16193250)
Supplement: Supplementary file 1 [file nutrients-16-03250-s001.zip › Supplement Data Sheet S1 Oxylipins.xlsx]

## Sheet: Oxylipins
Subject	Sex	Age	Weight (kg)	Height (cm)	BMI	BP% Fat	V02 Max	Watts Max	HR MAX	AOXYSUMA	AOXYSUMB	AOXYSUMC	AOXYSUMD	AOXYSUME	AOXYSUMF	BOXYSUMA	BOXYSUMB	BOXYSUMC	BOXYSUMD	BOXYSUME	BOXYSUMF	10-HDoHE	10-HDoHE	10-HDoHE	10-HDoHE	10-HDoHE	10-HDoHE	10-HDoHE	10-HDoHE	10-HDoHE	10-HDoHE	10-HDoHE	10-HDoHE	11,12-diHETrE	11,12-diHETrE	11,12-diHETrE	11,12-diHETrE	11,12-diHETrE	11,12-diHETrE	11,12-diHETrE	11,12-diHETrE	11,12-diHETrE	11,12-diHETrE	11,12-diHETrE	11,12-diHETrE	11-HDoHE	11-HDoHE	11-HDoHE	11-HDoHE
1	1	33	61.632	172	20.8329	18.1	51.5	250	179	103.688	49.0314	59.946	83.7861	76.1944	52.3709	61.1857	54.6369	90.8681	98.5538	64.6926	54.9833	0.6437	0.084245	0.140695	0.16095	0.07034	0.089245	0.10481	0.12931	0.18491	0.144895	0.183105	0.15026	0.28674	0.38242	0.324905	0.58695	0.30237	0.174985	0.15184	0.17983	0.41895	0.28907	0.188225	0.13207	0.384305	0.06965	0.20591	0.15569
2	1	34	78.392	176	25.3073	19.7	49	275	189	33.5967	45.6143	66.7996	78.9291	59.8105	30.8072	53.0369	35.1488	47.6874	50.5745	40.0285	34.2048	0.0304935	0.12471	0.18144	0.223125	0.016183	0.0277235	0.12865	0.05893	0.0491095	0.0512	0.12003	0.0482705	0.19082	0.200515	0.44809	0.5111	0.151215	0.21083	0.15047	0.24373	0.317635	0.290195	0.24516	0.142685	0.123255	0.09385	0.1918	0.1167
3	1	46	97.9	177	31.249	29.5	39	300	177	32.5484	25.3205	54.0307	41.6016	29.122	30.0089	26.7245	23.5095	47.0819	51.7907	34.67	22.1832	0.032025	0.10754	0.205935	0.112705	0.067055	0.09053	0.037951	0.08687	0.191495	0.23148	0.179265	0.075345	0.20899	0.16062	0.24007	0.335395	0.1675	0.10992	0.24781	0.25784	0.234075	0.357905	0.22656	0.20846	0.122655	0.120615	0.178085	0.060795
4	1	48	79.38	180	24.5	23.3	37	225	176	42.4041	36.5088	75.9188	124.22	54.1439	36.0933	30.5475	51.8422	125.868	87.1955	43.764	49.4916	0.24225	0.156925	0.120725	0.28072	0.173885	0.0321175	0.137725	0.253095	0.41938	0.269125	0.08107	0.22206	0.17799	0.237145	0.297635	0.29464	0.1439	0.274665	0.27564	0.268765	0.390785	0.39995	0.18524	0.15717	0.24951	0.116305	0.064305	0.22007
5	1	40	76.33	180.8	23.3506	15.8	49.6	275	177	92.9245	48.1043	117.566	73.6711	45.5197	51.5675	40.2548	28.7472	51.4236	53.5942	41.5913	41.9997	0.61065	0.297845	0.41999	0.32049	0.104895	0.18953	0.19643	0.29823	0.16284	0.210105	0.11947	0.19482	0.187495	0.096355	0.36215	0.299715	0.14372	0.236185	0.233875	0.100225	0.36705	0.31142	0.156775	0.11172	0.35048	0.376525	0.54045	0.233855
6	2	54	50.05	165.1	18.3616	27.6	33.3	150	161	41.8922	33.3459	58.5005	47.1986	32.0865	33.7723	42.293	43.3526	91.9887	44.4907	37.5193	48.1379	0.08343	0.18244	0.4035	0.34064	0.135305	0.195825	0.381485	0.432425	0.5901	0.20517	0.285795	0.214985	0.141755	0.29251	0.35066	0.429055	0.18109	0.149715	0.121885	0.106615	0.232125	0.20176	0.128495	0.185025	0.20912	0.272845	0.288235	0.227175
7	1	22	67.56	175.26	21.995	12.4	61.9	275	173	100.018	47.5866	46.2908	54.6727	39.3623	31.3899	41.5474	60.7407	141.293	78.5752	55.6076	49.4375	0.46615	0.095145	0.17934	0.143645	0.075375	0.08384	0.07265	0.088275	0.232865	0.11484	0.145605	0.066385	0.249655	0.195535	0.34794	0.346815	0.24622	0.17887	0.122865	0.217115	0.50315	0.471305	0.259095	0.18543	0.467505	0.1258	0.124965	0.0365265
8	2	42	60.1	164.5	22.2097	25.6	28.4	150	180	34.3946	35.6345	66.5554	62.7669	47.1599	35.6111	30.1296	30.7988	65.9183	67.368	40.9328	27.1986	0.231435	0.19811	0.20383	0.174825	0.260915	0.124205	0.16188	0.15018	0.288165	0.43594	0.172825	0.075495	0.100295	0.1528	0.26977	0.410035	0.14484	0.212105	0.22091	0.306385	0.32154	0.209295	0.15659	0.173605	0.28503	0.085315	0.275215	0.23619
9	1	47	95.05	179.4	29.533	30.4	45.2	300	167	26.6003	31.6471	43.9741	34.7516	31.1631	24.6357	24.816	31.5981	39.2988	43.0791	50.3777	26.9141	0.150525	0.111315	0.161275	0.05595	0.169095	0.166215	0.0736	0.061855	0.14985	0.134335	0.0452815	0.05137	0.14499	0.3702	0.44621	0.260695	0.10269	0.268855	0.25606	0.15778	0.38197	0.182405	0.233855	0.138955	0.179815	0.09998	0.15571	0.20913
10	1	52	85.99	174.6	28.2072	27.9	44.6	250	182	49.1822	24.0846	57.7774	42.2001	43.5093	33.713	79.0991	33.4969	49.2106	32.7755	46.5663	27.719	0.094035	0.038912	0.16432	0.073905	0.0898	0.055265	0.045586	0.08735	0.130915	0.104265	0.12997	0.022765	0.08704	0.200295	0.32015	0.331745	0.221905	0.26745	0.193015	0.11637	0.464905	0.257255	0.293885	0.25743	0.15281	0.08443	0.18653	0.0380455
11	1	53	81.092	174.5	26.631	27.4	44.6	275	173	51.4672	27.034	58.0707	48.3763	35.1587	23.1119	28.848	41.9883	84.9533	61.4915	44.167	38.3471	0.154775	0.09251	0.21957	0.110445	0.14016	0.22467	0.16571	0.08943	0.39343	0.161455	0.05768	0.061125	0.26458	0.180405	0.48858	0.234745	0.17853	0.200505	0.31178	0.28396	0.74495	0.57605	0.27542	0.195155	0.142975	0.145595	0.26339	0.08888
12	1	54	81.8	182.6	24.5331	13.8	52.6	325	162	55.089	58.008	116.802	113.765	73.3959	51.9242	59.9286	47.2593	76.7386	75.7708	58.3303	48.955	0.103885	0.13694	0.114365	0.0248865	0.159205	0.080125	0.0776	0.081015	0.0209155	0.13227	0.191685	0.028086	0.279165	0.397455	0.8215	0.66865	0.439675	0.285915	0.079585	0.40095	0.50965	0.69135	0.21311	0.15263	0.112815	0.089465	0.112065	0.1313
13	1	40	73.875	177.3	23.5007	26.2	48.1	275	160	32.2163	56.2177	137.14	93.7949	59.6574	45.6097	43.1708	52.894	124.721	97.1201	81.735	51.2882	0.0308745	0.07543	0.24401	0.21665	0.069085	0.10961	0.0247605	0.06672	0.279285	0.10864	0.07266	0.105125	0.14773	0.074965	0.59205	0.38085	0.08911	0.1976	0.217425	0.30073	1.00105	0.7033	0.147235	0.19354	0.088355	0.161985	0.34098	0.299595
14	2	29	61.95	163.3	23.2311	16.07	45.7	325	178	41.1363	48.9489	98.2917	50.4396	60.9582	65.5569	67.9481	35.5927	109.069	53.3503	41.493	63.8254	0.072335	0.344625	0.34606	0.25663	0.217735	0.263625	0.15678	0.047003	0.316255	0.19147	0.06364	0.12857	0.229225	0.27872	0.28234	0.41546	0.240115	0.341615	0.18673	0.155695	0.30118	0.275955	0.131335	0.29253	0.058585	0.47518	0.20487	0.30965
15	1	54	97.3	180.34	29.9177	33.1	30.2	225	156	38.9806	56.2006	74.6357	59.9127	71.346	42.893	40.8128	31.0146	68.614	36.2938	38.0777	42.5491	0.098385	0.1552	0.229125	0.234885	0.32405	0.125435	0.092745	0.14659	0.259295	0.18849	0.071075	0.104445	0.156195	0.16944	0.329315	0.28045	0.215845	0.25695	0.247305	0.20143	0.486835	0.246705	0.0875	0.22072	0.115445	0.045088	0.13032	0.185025
17	1	43	85.8	182.6	25.7327	28.2	36.4	225	163	32.9825	71.1166	133.357	72.8785	45.1756	53.2237	42.5992	39.8838	101.264	63.3528	48.1517	33.5062	0.091105	0.323015	0.767	0.39223	0.090655	0.126595	0.32722	0.06436	0.25836	0.356665	0.17554	0.1608	0.14392	0.13796	0.74965	0.302305	0.362915	0.05785	0.29458	0.21413	0.375155	0.364495	0.085265	0.37151	0.19147	0.14362	0.7727	0.211665
18	2	37	87.037	175.6	28.2264	36.5	35.4	275	154	27.9918	32.8092	74.4968	49.1944	80.1807	35.23	65.4843	79.1122	108.512	56.4022	45.5415	31.8772	0.1716	0.0011259	0.06325	0.052285	0.180095	0.0106165	5.9e-05	0.30414	0.39763	0.14755	0.0187295	0.122515	0.18482	0.10698	0.28472	0.289575	0.247945	0.19984	0.56955	0.321725	0.364685	0.24125	0.336135	0.207195	0.065395	0.0172825	0.09987	0.090995
19	1	51	75.096	174.5	24.6619	19	47	250	169	45.9202	57.9222	123.934	118.942	54.4366	68.8335	49.4108	63.3708	207.609	125.836	33.3996	56.7585	0.18764	0.256515	0.354215	0.486115	0.098965	0.493985	0.31227	0.29559	1.1527	0.7464	0.13683	0.13191	0.105395	0.13602	0.326085	0.30651	0.28249	0.291825	0.12667	0.122225	0.08433	0.17739	0.084045	0.333925	0.05744	0.15423	0.469885	0.494005
20	1	34	70.673	175.9	22.8414	13.1	51.1	300	182	38.5125	60.4482	192.398	96.2694	73.7594	48.0635	44.9466	51.069	87.7687	74.2436	62.4634	55.4932	0.1901	0.0221345	0.149305	0.266595	0.0199975	0.142195	0.0156075	0.233065	0.185535	0.1701	0.01868	0.0024958	0.314245	0.192665	0.46605	0.44802	0.23814	0.102635	0.252545	0.213095	0.39205	0.182755	0.374915	0.10249	0.0088545	0.15707	0.21294	0.08322
21	2	52	60.5	154.1	25.4771	43.3	37.2	200	157	26.9841	36.8412	99.6058	98.6806	48.8498	43.1798	32.5013	27.6932	62.3019	61.9405	37.9448	27.7127	0.00346485	0.078715	0.28152	0.091845	0.07171	0.155865	0.071325	0.043485	0.172955	0.147495	0.0230165	0.0423165	0.17947	0.30823	0.254245	0.45855	0.17128	0.406135	0.15871	0.032753	0.49182	0.419845	0.35928	0.32187	0.031117	1.6534e-05	0.36889	0.12583
23	1	46	76.316	186.1	22.0355	24.6	37.2	250	173	40.9032	65.045	103.182	106.198	53.0152	42.6891	89.5634	56.3933	94.0695	57.2216	52.567	35.6451	0	0.032287	0.202065	0.157715	0	0.13947	0.081805	0.0489655	0.098065	0.068355	0	0.088185	0.29873	0.207455	0.327445	0.328065	0.24286	0.07639	0.215755	0.139805	0.27692	0.32653	0.158685	0.292775	0.071575	0	0.12762	0.072265
24	1	37	73.05	176	23.5828	13.1	60.9	300	171	37.3297	48.2118	95.3904	52.5038	52.4522	30.1591	51.7869	48.462	102.534	63.5171	41.1201	49.888	0.09098	0.023241	0.121965	0.041666	0.0129445	0.11912	0.0754	0	0.13524	0.160295	0.099385	0.029085	0.248335	0.222515	0.46032	0.6331	0.1816	0.37677	0.146205	0.31239	0.5195	0.52715	0.27537	0.452205	0.0357735	0	0.29369	0.1973
25	2	41	62.07	172.1	20.9566	25	36.4	250	169	57.375	52.3259	123.958	103.861	55.8468	42.7358	43.0399	42.6943	112.292	63.7091	55.643	50.356	0.08632	0.172775	0.467065	0.5257	0.031433	0.16476	0.166335	0.028893	0.265485	0.226125	0.0041334	0.220485	0.40395	0.068185	0.9712	0.66225	0.208895	0.234115	0.248175	0.28771	0.3036	0.49321	0.1809	0.16838	0.32556	0.0086375	0.75815	0.5812
26	2	38	57.9	167.7	20.5879	22.6	36.6	175	164	35.795	48.2345	146.152	130.942	72.8127	72.5406	54.3032	49.3989	141.063	83.8617	55.599	72.1029	0.143695	0.194245	0.35166	0.10394	0.13423	0.12349	0.0158715	0.0429905	0.122135	0.062565	0.0278435	0.016994	0.11395	0.243465	0.53785	0.61205	0.19607	0.175225	0.276005	0.06822	0.33534	0.253865	0.190725	0.230665	0.20507	0	0.21989	0.0412695
29	2	41	51.8	159.8	20.2851	11.1	46.4	200	160	42.9591	28.9252	131.884	77.3037	55.5079	32.3667	52.7803	33.9696	90.8539	52.0828	33.1868	59.0054	0.000371285	0	0.330455	0.294295	0	0.0443385	0.021363	0	0	0.080675	0	0.052675	0.36315	0.32399	0.78725	0.40718	0.39866	0.347775	0.08099	0.166375	0.6672	0.49351	0.13236	0.242505	0	2.8033e-08	0.0148905	0.0430255
[truncated: 1,006 more columns]
