# Supplementary material for: A Multiomics Evaluation of the Countermeasure Influence of 4-Week Cranberry Beverage Supplementation on Exercise-Induced Changes in Innate Immunity
Source: Nutrients. 2024 Sep 26;16(19):3250. doi: 10.3390/nu16193250 (PMC11479082; doi:10.3390/nu16193250)
Supplement: Supplementary file 1 [file nutrients-16-03250-s001.zip › Supplement Data Sheet S3 Metabolites.xlsx]

## Sheet: Metabolites
Peaks with p-value < 0.05 and VIP > 1 that Matched to the In-House Physical Standards Library with an Ontology Level of OL_1 or OL_2a
The distribution for the difference in peak intensity is shown in Figure 2b for the six peaks in purple font.
Rention Time - Mass*	Ontology Level with Highest Evidence Basis**	Compound Matches***	Supplement Trial p-value † (Cranberry, Placebo)	FDR Corrected p-value†	Least Squares Means† Cranberry Trial	Least Squares Means† Placebo Trial	VIP††
5.10_109.0645m/z	OL_2a	151138 (4-Hydroxycyclohexylcarboxylic acid) [OL_2a] | m-Cresol [OL_2a]	3.55911e-07	0.000790989	265239	5929.85	3.05504
6.74_164.0468n	OL_1	637542 (4-Hydroxycinnamic acid) [OL_1] | 1549106 (cis-4-hydroxycinnamic acid) [OL_1]	4.31964e-07	0.000790989	39782	205.08	2.94295
6.99_187.0359m/z	OL_2a	637542 (4-COUMARATE) [OL_2a] | 637541 (trans-3-Hydroxycinnamate) [OL_2a] | 1549106 (cis-4-hydroxycinnamic acid) [OL_2a]	2.94429e-06	0.00269571	522.34	0.5956	2.77967
4.30_353.0831m/z	OL_1	102186808 (Hydroxytyrosol 4'-glucuronide) [OL_1]	4.04997e-06	0.00312316	2098.62	1.7285	2.67784
5.10_105.0333m/z	OL_2a	126 (4-hydroxybenzaldehyde) [OL_2a] | HMDB0011718 (4-Hydroxybenzaldehyde) [OL_2a] | 3-hydroxybenzaldehyde [OL_2a]	5.17901e-06	0.00312316	8077063	236567	3.03075
5.10_95.0490m/z	OL_2a	5325923 (MEVALOLACTONE) [OL_2a]	5.51376e-06	0.00312316	792816	22088	3.01249
6.24_213.0750m/z	OL_2a	78093 (2-(4-hydroxy-3,5-dimethoxyphenyl)acetic acid) [OL_2a] | Caffeic acid [OL_2a] | 20392 (Monomethyl phthalate) [OL_2a] | HMDB0001964 (Caffeic acid) [OL_2a]	2.3723e-05	0.00821841	1632.93	-131	2.58726
5.06_266.1377m/z	OL_2a	10436 (5-methyl-1,3-benzenediol) [OL_2a]	2.70536e-05	0.00890263	463646	-19891	2.68262
5.10_179.0578n	OL_1	464 (Hippuric acid) [OL_1]	3.90051e-05	0.0106376	195830	15252	2.80627
6.39_193.0735n	OL_1	91637 (2-methylhippuric acid) [OL_1] | HMDB0000859 (Methyl hippurate) [OL_1] | 759256 (N-Formylphenylalanine) [OL_1]	8.87882e-05	0.0196222	303192	16077	2.55153
7.35_217.0463m/z	OL_2a	HMDB0000955 (Isoferulic acid) [OL_2a] | 445858 (Ferulic acid) [OL_2a]	0.000123489	0.0232777	541.7	-335.15	2.27889
5.69_107.0490m/z	OL_2a	10436 (5-methyl-1,3-benzenediol) [OL_2a]	0.000125573	0.0233275	131412	9161.38	2.53993
0.87_291.0462m/z	OL_2a	165007 (Sedoheptulose 7-phosphate) [OL_2a]	0.0001723	0.0272659	19277	-1471.03	2.28996
1.65_113.0230m/z	OL_2a	181976 (3-Hydroxyglutarate) [OL_2a] | 43 (2-hydroxyglutarate) [OL_2a] | Citramalic acid [OL_2a]	0.000315337	0.04167	11160	-4405.67	2.60368
4.65_160.0966m/z	OL_1	546304 (Isovalerylglycine) [OL_1] | 193872 (2-Methylbutyrylglycine) [OL_1]	0.000380155	0.0477039	-71309	78696	2.27853
1.22_86.0599m/z	OL_2a	119 (METHYL 4-AMINOBUTYRATE) [OL_2a] | Tris(hydroxymethyl)aminomethane [PD_C] | 2-amino-2-(hydroxymethyl)propane-1,3-diol [PD_C] | Tromethamine [PD_C] | but-3-ynal [PD_C] | furan [PD_C] | DL-3-Aminoisobutyric acid [PD_C] | L-2-Aminobutyric acid [PD_C] | D-2-Aminobutyric acid [PD_C] | .gamma.-Aminobutyric acid [PD_C]	0.00039717	0.0477039	-2646.9	6314.57	1.97269
1.39_215.1386m/z	OL_2a	21100 (Metanephrine) [OL_2a]	0.000498104	0.0560061	-33185	12305	2.07114
5.12_207.0257m/z	OL_2a	7428 (3,4,5-trihydroxybenzoic acid methyl ester) [OL_2a] | 3,5-Dihydroxy-4-methoxybenzoic acid [OL_2a] | 19829 (3,4-dihydroxy-5-methoxybenzoic acid) [OL_2a]	0.000682349	0.0677721	-13514	4073.99	2.06066
2.28_266.0682m/z	OL_2a	122136 (Dopamine-3-O-sulfate) [OL_2a]	0.00079372	0.0737239	-2153.74	870.34	2.16358
5.88_262.1065m/z	OL_2a	HMDB0011718 (4-Hydroxybenzaldehyde) [OL_2a]	0.00128618	0.0993145	2275.11	201.87	2.33274
1.01_206.0475m/z	OL_2a	439258 (L-Cystathionine) [OL_2a]	0.00210269	0.139649	-1117.08	681.18	1.4032
5.74_160.0733n	OL_2a	12292 (3-Methyladipic acid) [OL_2a] | 385 (6-CARBOXYHEXANOATE) [OL_2a] | 20984 (3,3-dimethylpentanedioic acid) [OL_2a]	0.00267981	0.160513	-28353	15411	1.78889
5.78_158.0597m/z	OL_1	397 (INDOLE-3-ACETAMIDE) [OL_1]	0.00280296	0.165568	-616.52	382.43	1.85171
1.84_188.0547m/z	OL_2a	7-Methylguanine [OL_2a] | HMDB0005807 (Gallic acid) [OL_2a] | 370 (Gallic acid) [OL_2a]	0.00313222	0.179151	-256.61	188.29	1.93883
3.92_225.0861m/z	OL_2a	5789 (Thymidine) [OL_2a]	0.0034165	0.186352	835.73	-1236.94	1.90724
1.33_172.0480n	OL_2a	3-(2,5-dioxo-4-imidazolidinyl)propanoic acid [OL_2a]	0.00376031	0.195933	-9394.6	8630.5	1.8781
1.28_274.0910m/z	OL_2a	445063 (N-Acetylneuraminic acid) [OL_2a]	0.00470224	0.219176	-3109.9	4790.81	1.70864
5.14_332.1803m/z	OL_2a	169485 (3-Methylcrotonylglycine) [OL_2a] | 6441567 (Tiglylglycine) [OL_2a]	0.0052535	0.233008	-4173.93	15.4809	1.81701
3.08_165.0788n	OL_1	6140 (Phenylalanine) [OL_1]	0.00554857	0.240334	-136404	103281	1.73894
4.49_233.0712n	OL_2a	3081303 ((R)-N-Acetyl-S-(1-(hydroxymethyl)-2-propen-1-yl)-L-cysteine) [OL_2a] | 46780005 ((R,S)-N-Acetyl-S-(2-hydroxy-3-buten-1-yl)-L-cysteine) [OL_2a]	0.0059738	0.250334	-1532.9	1699.05	1.8759
5.74_218.1380m/z	OL_2a	10953 (5-VALEROLACTONE) [OL_2a]	0.00597615	0.250334	-884.06	190.36	1.90842
0.99_104.1067m/z	OL_2a	Choline [OL_2a]	0.00617074	0.25096	204.03	-133.65	1.8144
5.67_159.1012m/z	OL_2a	12702257 (cis-4-hydroxycyclohexylacetic acid) [OL_2a]	0.00677217	0.260338	-1244.71	500.22	1.78353
2.89_146.0809m/z	OL_2a	88412 (Butyrylglycine) [OL_2a] | 10855600 (N-Isobutyrylglycine) [OL_2a] | 321155 (N-Propionylalanine) [OL_2a] | 18189 (4-Acetamidobutanoic acid) [OL_2a]	0.00678366	0.260338	-19842	18162	1.99639
5.27_222.0977m/z	OL_1	119055 (DIHYDROBIOPTERIN) [OL_1]	0.00690888	0.264352	3916.42	-1394.92	1.63441
13.23_357.2024m/z	OL_2a	5280881 (Prostaglandin B2) [OL_2a]	0.00761703	0.275714	-535.72	388.86	1.58934
2.98_191.0807m/z	OL_2a	846 (Kynurenine) [OL_2a] | 161166 (Kynurenine) [OL_2a]	0.00917354	0.289791	1961.83	-653.9	1.51906
5.55_185.0802m/z	OL_2a	4-Hydroxyphenylacetic acid [OL_2a]	0.00944109	0.291989	918.7	-147.92	1.7794
0.78_187.0569m/z	OL_2a	17106 (Fucose) [OL_2a] | 64960 (1,5-Anhydrosorbitol) [OL_2a]	0.00998613	0.296939	1417.17	-388.89	1.72413
2.00_127.0498m/z	OL_1	1135 (Thymine) [OL_1]	0.0100403	0.296939	-1129.6	124.08	1.52314
3.61_154.1221m/z	OL_2a	1001 (Phenethylamine) [OL_2a]	0.0103512	0.299411	114.44	-1.5021	1.78033
5.30_144.0441m/z	OL_2a	464 (Hippuric acid) [OL_2a] | HMDB0000714 (Hippuric acid) [OL_2a]	0.0110211	0.307775	-121.76	15.7269	1.61837
5.78_130.0649m/z	OL_2a	675 (5,6-Dimethylbenzimidazole) [OL_2a]	0.0113322	0.311708	-2745.09	5848.05	1.65896
1.09_252.1067m/z	OL_2a	16219635 (Muramic acid) [OL_2a] | 439406 (O-Succinyl-L-homoserine) [OL_2a]	0.01177	0.317615	-1832.34	838.45	1.61146
4.53_245.1487m/z	OL_2a	Histamine [OL_2a]	0.0121727	0.320084	-846.46	1109.09	1.62865
3.38_95.0126m/z	OL_2a	811 (ITACONATE) [OL_2a] | 638129 (Mesaconate) [OL_2a]	0.0142617	0.343495	56137	-27901	1.51644
4.04_195.0529n	OL_1	HMDB0013678 (4-Hydroxyhippuric acid) [OL_1] | 450268 (3-Hydroxyhippuric acid) [OL_1] | 151012 (4-Hydroxyhippuric acid) [OL_1] | HMDB0006116 (3-Hydroxyhippuric acid) [OL_1]	0.0144313	0.343864	519510	-32895	1.4361
3.38_169.0373n	OL_1	21863 (2-Furoylglycine) [OL_1]	0.0172324	0.357637	448410	-218785	1.4214
1.20_160.1076m/z	OL_2a	126041 (Ectoine) [OL_2a]	0.0174432	0.357738	-5738.75	2676.44	1.77909
3.05_304.1490m/z	OL_2a	3014237 (6-Oxopiperidine-2-carboxylic) [OL_2a]	0.0181205	0.360891	-1046.03	641.19	1.47134
1.33_233.0870m/z	OL_2a	92832 (N6-Acetyl-L-lysine) [OL_2a] | 6992638 (Valyl-Alanine) [OL_2a] | 96799 (Alanylvaline) [OL_2a]	0.0199536	0.36663	-496.1	45.9543	1.54992
5.53_174.0546m/z	OL_1	7124 (Quinaldic acid) [OL_1]	0.0210157	0.368333	-3358.72	464.67	1.67629
3.08_171.1122m/z	OL_2a	88079 (Glycyl-Isoleucine) [OL_2a] | 2-[[(2S)-2-amino-4-methyl-1-oxopentyl]amino]acetic acid [OL_2a]	0.0217542	0.370369	-758.75	1775.69	1.64473
7.51_201.1116m/z	OL_2a	3017884 (3-Hydroxydecanedioic acid) [OL_2a]	0.0219692	0.370369	-9555.03	1088.31	1.68764
1.16_262.1277m/z	OL_1	71464481 (Succinylcarnitine) [OL_1]	0.022077	0.370369	-14333	9384.39	1.66542
7.12_195.1486m/z	OL_2a	2-[(2-amino-4-methyl-1-oxopentyl)amino]-3-methylbutanoic acid [OL_2a]	0.022399	0.371904	-2095.97	2296.44	1.59734
4.67_224.0909m/z	OL_1	68310 (N-acetyl-tyrosine) [OL_1]	0.023261	0.376465	4432.54	-3051.35	1.47739
1.14_150.0770m/z	OL_1	1673 (3-METHYLADENINE) [OL_1]	0.0233122	0.376817	-2746.31	372.51	1.4637
6.34_237.0723m/z	OL_2a	5371562 (Monocrotophos) [OL_2a]	0.0241949	0.380769	8358.36	1463.76	1.74666
1.18_96.0554m/z	OL_2a	67701 (Beta-Guanidinopropionic acid) [OL_2a]	0.0245953	0.382532	-31.0525	1.0044	1.26734
3.87_312.1545m/z	OL_2a	9904331 (T-2 Tetraol) [OL_2a]	0.0246207	0.382532	80.3052	-62.2341	1.3504
1.35_96.0443m/z	OL_2a	76406 (N-Acetyl-beta-alanine) [OL_2a] | 98681 (Propionylglycine) [OL_2a] | 88064 (N-ACETYLALANINE) [OL_2a]	0.0269814	0.396159	11519	-4097.42	1.27907
0.99_160.0422m/z	OL_2a	87310 ((R)C(S)S-Alliin) [OL_2a]	0.027677	0.398878	-93.5593	130.08	1.40856
1.03_135.0648m/z	OL_2a	6912 (XYLITOL) [OL_2a] | 827 (L-(?)-Arabitol) [OL_2a] | 439255 (ARABITOL) [OL_2a] | 22833604 (DEOXYRIBOSE) [OL_2a]	0.0277267	0.398878	700.1	-815.89	1.54624
3.56_119.0700m/z	OL_2a	69362 (3-Hydroxyisovaleric acid) [OL_2a] | 2-Ethylhydracrylic acid [OL_2a]	0.0280227	0.401335	-272.07	197.78	1.40112
1.31_89.0232m/z	OL_2a	54670067 (Ascorbic acid) [OL_2a] | 14925 (1,2,3-Propanetricarboxylic) [OL_2a]	0.0283516	0.402448	-19.2489	216.03	1.70603
0.87_119.0812m/z	OL_2a	134490 (L-2,4-diaminobutyric acid) [OL_2a]	0.0290678	0.40653	-11.8376	181.1	1.6402
4.84_127.0750m/z	OL_2a	151138 (4-Hydroxycyclohexylcarboxylic acid) [OL_2a]	0.0297312	0.406938	3158.06	-2788.15	1.41907
1.09_248.1117m/z	OL_2a	22833583 (Malonyl-carnitine) [OL_2a]	0.0302423	0.407754	-936.79	675.76	1.2513
6.79_137.0594m/z	OL_2a	6079438 (2-Octenedioic acid) [OL_2a]	0.034263	0.420271	-5956.16	5164.66	1.60609
12.04_377.2287m/z	OL_2a	5280363 (Prostaglandin F2ÃŽÂ±) [OL_2a] | Prostaglandin E1 [OL_2a]	0.0345741	0.422067	-8211.96	2970.97	1.68336
4.74_256.1170m/z	OL_2a	68310 (N-acetyl-tyrosine) [OL_2a]	0.0355942	0.427197	355.15	-68.7311	1.69389
5.62_125.0594m/z	OL_2a	12292 (3-Methyladipic acid) [OL_2a] | 20984 (3,3-dimethylpentanedioic acid) [OL_2a] | 10436 (5-methyl-1,3-benzenediol) [OL_2a] | 385 (6-CARBOXYHEXANOATE) [OL_2a]	0.0370156	0.433302	-1512.48	1549.21	1.35288
0.85_194.0476m/z	OL_2a	439193 (Isomaltose) [OL_2a] | 181526 ((2R,3R,4R,5R)-2,3,5,6-tetrahydroxy-4-[(2R,3R,4S,5S,6R)-3,4,5-trihydroxy-6-(hydroxymethyl)oxan-2-yl]oxyhexanal) [OL_2a] | 5988 (SUCROSE) [OL_2a] | 439559 (PALATINOSE) [OL_2a] | 7427 (D-(+)-Trehalose dihydrate) [OL_2a] | 440995 (LACTOSE) [OL_2a]	0.0374296	0.434857	-4618.95	10655	1.17572
0.83_413.1390m/z	OL_2a	73563 (GLUCOSAMINATE) [OL_2a]	0.0399314	0.441905	-9013.62	4285.78	1.35408
7.05_188.0311m/z	OL_2a	10772 (6-Methoxy-2-benzoxazolin) [OL_2a]	0.039952	0.441905	-217.01	802.85	1.52588
1.14_117.0542m/z	OL_2a	827 (L-(?)-Arabitol) [OL_2a] | 6912 (XYLITOL) [OL_2a] | 22833604 (DEOXYRIBOSE) [OL_2a]	0.0417897	0.44956	3066.85	-1827.06	1.53379
5.76_178.1069m/z	OL_2a	12292 (3-Methyladipic acid) [OL_2a] | 20984 (3,3-dimethylpentanedioic acid) [OL_2a]	0.042049	0.449904	-329.61	27.8639	1.35913
0.96_175.1075m/z	OL_1	439378 (L-Theanine) [OL_1]	0.0421107	0.450188	-9805.85	26638	1.44752
3.43_208.0005m/z	OL_2a	21863 (2-Furoylglycine) [OL_2a]	0.0425391	0.451043	283.94	-348.33	1.15884
1.58_262.1275m/z	OL_2a	71464481 (Succinylcarnitine) [OL_2a]	0.0426908	0.451043	-2428.81	2054.74	1.67313
2.35_268.1033m/z	OL_1	60961 (ADENOSINE) [OL_1]	0.042698	0.451043	-833.17	8955.79	1.50605
0.87_172.0844n	OL_1	3013625 (Glycylproline) [OL_1] | 6426709 (Prolylglycine) [OL_1]	0.0429158	0.451043	-7587.79	4450.08	1.11531
0.78_110.0808m/z	OL_2a	753 (Glycerol) [OL_2a]	0.0450207	0.458128	42.0944	-20.8516	1.25226
2.21_145.0737n	OL_1	18189 (4-Acetamidobutanoic acid) [OL_1]	0.0455735	0.461319	-18038	41562	1.62444
1.63_194.1023m/z	OL_2a	152204 (N-Acetylthreonine) [OL_2a]	0.0458076	0.461968	-223.08	241.49	1.36902
2.94_198.1118m/z	OL_2a	6140 (Phenylalanine) [OL_2a]	0.047424	0.465515	660.22	-688.53	1.27129
0.91_136.0614m/z	OL_1	190 (Adenine) [OL_1]	0.0478664	0.465914	-169.32	410.64	1.19111
1.52_188.0547m/z	OL_2a	7-Methylguanine [OL_2a]	0.0482629	0.465914	-402.37	-6.7898	1.32961
2.70_330.0589m/z	OL_1	6076 (CYCLIC AMP) [OL_1]	0.0483298	0.465914	-2768	2500.39	1.58693
*"m/z" following the mass denotes an ion mass whereas an "n" denotes a neutral mass
**OL1 refers to an in-house library match by MS, MS/MS, and RT. OL2a refers to an in-house library match by MS and RT.
*** A single peak might match multiple metabolites due to the presence of isomers, derivatives, or conjugates that elute at similar retention times and produce m/z values within a 5 ppm tolerance.
†p-values and Least Squares Means are statistics from the linear mixed model
††Variable Importance to Projection (VIP) scores are statistics from the OPLS-DA model
