# Supplementary material for: A Multiomics Evaluation of the Countermeasure Influence of 4-Week Cranberry Beverage Supplementation on Exercise-Induced Changes in Innate Immunity
Source: Nutrients. 2024 Sep 26;16(19):3250. doi: 10.3390/nu16193250 (PMC11479082; doi:10.3390/nu16193250)
Supplement: Supplementary file 1 [file nutrients-16-03250-s001.zip › Supplement Data Sheet S4 Microbiota taxa.xlsx]

## Sheet: Microbiota Taxa
[Eubacterium] rectale	[Eubacterium] rectale	[Eubacterium] rectale	[Eubacterium] rectale	[Eubacterium] siraeum	[Eubacterium] siraeum	[Eubacterium] siraeum	[Eubacterium] siraeum	[Ruminococcus] torques	[Ruminococcus] torques	[Ruminococcus] torques	[Ruminococcus] torques	Akkermansia muciniphila	Akkermansia muciniphila	Akkermansia muciniphila	Akkermansia muciniphila	Alistipes communis	Alistipes communis	Alistipes communis	Alistipes communis	Alistipes finegoldii	Alistipes finegoldii	Alistipes finegoldii	Alistipes finegoldii	Alistipes onderdonkii	Alistipes onderdonkii	Alistipes onderdonkii	Alistipes onderdonkii	Alistipes shahii	Alistipes shahii	Alistipes shahii	Alistipes shahii	Anaerobutyricum hallii	Anaerobutyricum hallii	Anaerobutyricum hallii	Anaerobutyricum hallii	Anaerostipes hadrus	Anaerostipes hadrus	Anaerostipes hadrus	Anaerostipes hadrus	Bacteroides caccae	Bacteroides caccae	Bacteroides caccae	Bacteroides caccae	Bacteroides cellulosilyticus	Bacteroides cellulosilyticus	Bacteroides cellulosilyticus	Bacteroides cellulosilyticus	Bacteroides eggerthii	Bacteroides eggerthii
189943	206709	309195	354140	6449	8479	5498	11159	63558	71151	82981	102178	162	50	88	241	832	1130	1463	2563	1094	1382	2082	3762	1940	2292	2572	5075	6271	8646	14986	28232	18808	24000	9657	22918	26649	27177	11916	19480	38401	40518	46443	57722	1225	983	1288	1888	15910	11334
64093	250326	124086	101694	3387	3393	2993	2835	45371	86117	77390	53818	268	365	268	413	10346	4845	7491	10133	16240	2722	6688	10085	15146	4740	7526	8528	20161	16413	27781	31582	4195	18119	7178	2665	6558	16533	9133	3856	16337	30139	19321	16248	5048	4654	3692	5152	191393	208837
12570	33060	25894	37954	8691	5701	13301	16416	28188	33398	45017	58911	54073	1929	106258	92368	17193	5375	20089	12798	4620	10853	10808	5917	10745	5247	6668	3060	6198	11163	23090	12030	13406	7469	6215	15243	18029	7729	4048	14288	10179	18401	52654	22137	19493	41613	179622	176769	3238	10909
16753	129248	26556	43932	3265	5115	4991	9993	13021	23791	24377	75460	99	192	105	211	1751	2908	2638	3861	682	1584	690	1413	2038	2997	920	6700	3561	12615	1726	10066	7844	7330	21483	54768	2059	3681	6992	24671	1568	6206	1883	4876	12552	42656	12209	155079	958	2409
42016	101392	198293	27761	1383	2665	5276	1897	19709	36065	54888	24460	31992	73231	30348	238	6807	11420	15454	2771	6946	9545	25067	4557	4847	8943	18539	2804	27009	43555	82388	23864	4829	15068	6166	7928	7589	10021	14405	8386	21877	50330	65246	41578	1998	2488	3999	2189	20778	20603
59181	116900	38663	20835	6400	12392	10036	10420	37444	73929	55516	44187	74	168	117	75	423	415	445	395	33491	37881	49027	59448	76643	63706	153925	74451	43013	43364	61534	29295	8639	102757	32135	12142	33735	50428	33543	7122	4180	4048	4447	4195	4710	4806	4670	4483	2712	3372
10904	62377	18043	9210	189273	568978	193875	218875	23578	43356	30463	27474	13882	20444	3541	2401	3534	6343	3510	2290	10519	28608	10003	12067	33215	92838	45270	28690	17767	26994	21114	15068	2317	9942	10666	4148	1352	9153	10762	4950	30474	78572	30265	25672	3625	9999	4423	4196	4331	17614
8271	1053	399375	40434	3187	7588	3446	1770	3375	6719	73666	20493	533	21866	24383	392	136	485	5105	1276	3146	3867	172967	15796	554	4181	10852	5100	4521	8532	7644	21925	1113	652	5800	2126	943	1043	32711	3023	989	3715	2153	6155	439	586	4895	7112	97	213
30791	14772	4041	5845	7094	1967	1962	2224	4404	3044	1396	1067	1686	0	711	730	97	167	82	93	4255	4437	3821	3953	845	830	580	683	1581	1432	802	807	1921	1415	817	392	1052	1266	433	240	1035	678	594	318	460	240	172	99	26150	19324
11202	21455	46269	111660	1383	3745	4658	2930	6311	17771	30271	44526	4476	73312	15530	16697	2716	12980	17360	6378	4735	13552	15392	8960	71555	140998	198373	104320	2859	12223	9427	4294	2760	12144	9995	12109	4621	19424	13874	13000	3627	17490	16387	10506	5014	12906	39691	33099	1625	4093
3030	12859	44815	38496	6883	13855	10096	17530	14971	95088	48783	57953	76994	26516	77171	40997	8418	13924	11085	17810	77945	45083	71002	93117	20530	16318	24637	31231	1570	2176	1816	2321	4051	13384	20583	23448	2605	8041	8600	7680	8595	8615	17617	41427	940	2136	1761	1223	1047	1648
17025	6303	12341	19290	3314	2662	779	5122	52917	15992	27252	24133	1634	126	102	85	12674	2515	423	3684	32248	4045	1100	7838	11933	1956	843	2592	41816	10739	1773	10499	1923	3108	1159	2538	4949	5687	5155	4580	224925	36891	10399	24164	33484	3747	2261	9421	2864	578
52262	15974	25507	68532	39886	7793	1810	7991	17970	10857	8999	13034	14701	9684	11731	6987	5133	4762	5368	3028	43998	31373	38288	16114	5092	7840	9866	3548	14642	7647	9702	7683	6027	2030	1407	2571	1048	459	249	569	12193	14946	22521	9935	3761	1541	4451	1023	1278	891
45530	25081	15989	5141	5749	2992	2826	1523	22814	13344	11466	5746	36587	18359	2766	377	37370	33251	20335	4931	109016	38547	36843	15598	18257	28022	11661	2549	89402	42533	41092	8114	10891	11385	6292	2547	8860	5817	3079	1112	30595	10725	9038	5917	48777	38984	29065	10126	3005	1215
225977	49967	108722	42106	10184	10861	6191	3802	62395	158095	107031	76405	225	2336	6259	94	5751	6150	3245	1997	45171	31391	46714	26376	4489	4202	2724	1735	4791	4781	2690	1707	1419	2053	1220	713	17228	21417	11297	7997	17169	18495	8844	9665	8057	13099	5902	5266	12082	9351
52452	101171	8254	61312	3002	2768	10715	3212	12069	39813	19569	34969	62	86	786	641	1066	1400	12039	9691	1008	1091	8536	15292	696	1053	2269	3189	3170	4653	13883	11713	2837	8293	11647	10608	1709	7404	14115	4129	2845	5772	7589	9958	681	717	6917	1860	637	892
34450	40060	37742	81793	2711	3529	2288	4948	15283	15283	12374	30017	756	15672	3223	5103	4741	8286	4315	9531	15143	15415	20978	35310	58137	183412	46058	118911	8485	11741	11330	18173	8282	5521	6015	11766	9396	4867	2154	6531	10440	17116	12190	14863	16826	53410	12044	17784	5628	7302
83224	61430	85543	35176	37630	11175	28077	47596	42873	22164	33033	35518	1476	67	55	1578	3693	2084	2818	3428	10087	5217	4563	17221	4878	3273	4979	7727	5078	3343	4648	8649	8221	4554	9883	8991	16477	12455	22257	9104	9204	6726	7529	6977	25854	8863	26715	8992	1463	1441
94387	103643	78325	78325	8140	2722	2592	2592	95848	48117	43973	43973	610	89	145	145	11013	5774	6612	6612	7142	4776	10419	10419	16467	17827	18554	18554	30648	15288	17514	17514	61821	20741	19138	19138	35985	28524	15642	15642	30018	44495	37180	37180	7173	1813	5100	5100	118688	166608
34417	51821	30301	54505	128029	98596	63846	263883	24167	22367	20819	34321	7905	4839	14914	25378	11151	9825	11645	24154	5622	7813	9527	12256	31021	57481	36250	66202	5358	7469	10215	11751	9747	7834	5521	10700	7814	20265	878	1040	4881	2890	3719	3819	1585	1971	1435	3451	3976	3082
126551	180783	87873	240168	11175	28801	18650	21859	47286	68967	51235	91778	12861	42266	81049	76433	12526	10947	8496	23029	1867	2353	1787	4590	2428	2876	2404	8025	15160	20056	17870	45778	19126	41541	43963	43774	33020	65574	37433	35743	7970	14026	14309	76188	773	1603	805	1357	25308	132348
156867	242791	104741	1425	9644	11021	24241	2220	78674	53583	189954	27439	121	152	19488	446	2575	2660	5382	2786	15749	6590	58842	11814	39777	3096	51394	15351	14889	10364	40525	11736	27431	14960	53259	2727	26153	8863	106664	4014	10632	12857	22745	55096	3134	1742	10434	9869	2016	1538
346695	108579	202838	114305	9720	7867	15340	8840	126656	69577	107411	87519	351	202	18742	222	20950	5911	30406	14086	22240	9109	59569	46472	14544	6448	26513	12150	54413	19362	57724	38000	57178	78877	23883	32995	26840	22140	16199	14384	35070	29347	81572	31796	123496	28713	57908	114597	6490	3635
249924	95141	414573	53648	215587	188104	170467	34953	200647	120849	150727	48400	6588	3027	18792	2756	10295	7696	20494	10302	4504	4512	17356	18555	8465	4825	14724	15166	19487	9561	30536	12122	74670	39284	55936	10261	87200	84789	113777	14055	32734	39788	57582	31481	90455	127548	257546	183087	755	847
114686	66458	40508	63327	19789	7809	1303	7543	176700	49849	7517	42810	182321	5550	16065	171198	3061	1915	1369	4721	2125	1368	847	3352	14871	942	837	15735	927	870	539	1718	369973	35593	1143	30535	732188	185667	2531	46086	146741	48466	10684	141205	17752	1265	717	2140	2225	791
[truncated: 194 more columns]
